# Supplementary material for: Novel Giant Phages vB_AerVM_332-Vera and vB_AerVM_332-Igor and Siphophage vB_AerVS_332-Yulya Infecting the Same Aeromonas veronii Strain
Source: Viruses. 2025 Jul 22;17(8):1027. doi: 10.3390/v17081027 (PMC12390700; doi:10.3390/v17081027)
Supplement: Supplementary file 1 [file viruses-17-01027-s001.zip]

Archive with 5 entries (5 files):
- viruses-3335593-supplementary/Data S1.pdf
- viruses-3335593-supplementary/Data S2.pdf
- viruses-3335593-supplementary/Data S3.pdf
- viruses-3335593-supplementary/Figure S.pdf
- viruses-3335593-supplementary/Table S1 final.pdf
